# Supplementary material for: Lack of association between heart period variability asymmetry and respiratory sinus arrhythmia in healthy and chronic heart failure individuals
Source: PLoS One. 2021 Feb 16;16(2):e0247145. doi: 10.1371/journal.pone.0247145 (PMC7886158; doi:10.1371/journal.pone.0247145)
Supplement: S1 Dataset — It contains time domain, frequency domain and HPVA markers as well durations of the INSP and EXP phases and I/E ratio in all the groups (i.e. H, CHF-II and CHF-III) during SB and CB. (XLSX) [file pone.0247145.s001.xlsx]

## Sheet: NYHA2
Condition	Subject	HP	RSA	INSP	EXP	I/E	PI
SB	TWO1	0.860667	1.71043e-05	1.07387	1.652	0.681588	46.1538
SB	TWO2	1.21884	7.92162e-05	2.05738	2.58269	0.842083	44.2708
SB	TWO3	0.800105	1.80994e-05	2.37976	4.61406	0.534241	46.6667
SB	TWO4	0.950907	4.57685e-05	1.72277	2.09077	0.943333	47.0588
SB	TWO5	0.944107	5.91636e-05	1.9115	2.34025	0.855315	55.7692
SB	TWO6	0.951709	3.47174e-05	1.65607	2.93949	0.600309	43.8503
SB	TWO7	0.898659	0.000111117	1.22661	2.33487	0.561639	47.1591
SB	TWO8	0.974611	2.79744e-05	1.2951	1.4151	0.920857	50.9025
SB	TWO9	0.826587	5.84891e-05	1.28938	1.52506	0.860668	60.4396
SB	TWO10	0.911212	0.000248827	0.969785	1.86425	0.585062	48.8189
SB	TWO11	1.06152	5.6498e-05	1.82442	3.23979	0.602544	43
SB	TWO12	1.01119	0.00054326	1.35858	1.80646	0.783875	50.6849
SB	TWO13	0.741291	0.00010137	1.48284	2.79471	0.544525	52.7607
SB	TWO14	0.75814	9.26702e-06	1.526	3.34152	0.524809	51.2712
SB	TWO15	0.82445	2.52279e-05	1.66064	3.45888	0.531426	49.2754
SB	TWO16	0.996016	0.000106903	1.31376	1.28869	1.06306	45.7265
SB	TWO17	0.695383	2.51719e-05	1.33342	1.66576	0.808857	49.0476
SB	TWO18	1.11234	0.000237123	2.09847	3.71489	0.638785	48.5294
SB	TWO19	0.774273	4.43455e-05	1.5364	3.7796	0.477325	45.3125
SB	TWO20	0.679229	3.54682e-06	1.06744	2.10465	0.53898	48.3696
SB	TWO21	1.08994	0.000170409	1.28289	1.97036	0.710516	48.7179
SB	TWO22	0.892915	1.10045e-05	1.42043	1.89713	0.85302	53.1034
SB	TWO23	0.863043	8.18323e-05	1.67048	2.62028	0.805943	52.0295
SB	TWO24	0.922781	4.06211e-05	1.39754	2.24938	0.636095	53.6496
SB	TWO25	0.826522	2.39243e-05	1.21658	1.99903	0.68251	47.4419
SB	TWO26	0.810543	2.68451e-05	1.47957	2.39757	0.646151	51.5957
CB	TWO1	0.878605	4.17081e-06	1.82044	2.3536	0.785752	47.8431
CB	TWO2	1.27404	9.90141e-05	1.91593	2.26286	0.849455	40.6593
CB	TWO3	0.73998	0.000218628	1.42223	2.77869	0.515576	35.8362
CB	TWO4	0.999891	6.36796e-05	2.21464	2.99007	0.747313	51.1719
CB	TWO5	0.951761	4.7648e-05	2.11069	2.726	0.795819	49.4297
CB	TWO6	0.944097	4.11683e-05	2.19857	3.05592	0.743907	49.3927
CB	TWO7	0.901776	0.00023109	1.83818	2.27994	0.835306	61.6197
CB	TWO8	0.961297	5.17526e-05	2.01333	2.96421	0.729285	48.8215
CB	TWO9	0.773461	2.768e-05	2.14362	2.48867	0.881387	48.7685
CB	TWO10	0.88319	0.000139641	1.74687	3.20158	0.554406	48.0144
CB	TWO11	1.01445	5.75359e-05	2.01696	2.60643	0.779445	47.1429
CB	TWO12	1.0913	0.000675004	2.05274	2.53709	0.841462	51.0417
CB	TWO13	0.736563	0.000142344	2.20524	3.01105	0.73933	49.8155
CB	TWO14	0.748253	1.00489e-05	1.85278	2.86913	0.658499	46.2963
CB	TWO15	0.870246	4.52688e-05	1.6611	2.46058	0.697434	50.9579
CB	TWO16	0.987029	0.000308533	2.21309	3.01536	0.830093	43.2432
CB	TWO17	0.703216	4.19548e-05	2.20605	3.0481	0.728516	52.8926
CB	TWO18	1.02709	0.000514471	2.52728	3.39304	0.901595	46.8966
CB	TWO19	0.79732	4.68497e-05	1.97193	2.12079	1.02005	46.124
CB	TWO20	0.707457	7.92174e-06	1.38464	2.94891	0.503448	46.8293
CB	TWO21	1.09117	0.000187968	1.56	2.62322	0.601152	51.2987
CB	TWO22	0.895701	3.09856e-05	1.74706	2.38344	0.78519	51.1111
CB	TWO23	0.860465	8.02773e-05	1.9944	2.3664	0.868657	52.8571
CB	TWO24	0.892692	4.25976e-05	1.64347	2.4296	0.708269	53.4392
CB	TWO25	0.799028	8.39485e-06	1.65816	2.52008	0.661167	45.0777
CB	TWO26	0.790441	1.25452e-05	1.67886	2.51479	0.672561	52.4904

## Sheet: NYHA3
Condition	Subject	HP	RSA	INSP	EXP	I/E	PI
SB	THREE1	0.796559	1.32946e-05	1.08732	1.8238	0.622829	46.6981
SB	THREE2	0.567123	2.23175e-06				48.7562
SB	THREE3	1.24373	0.00010513	1.92914	4.50705	0.472484	53.9474
SB	THREE4	0.952712	4.24088e-05	0.842971	1.00085	0.902679	47.6852
SB	THREE5	1.09706	8.07101e-05	1.50848	2.48655	0.699011	53.1599
SB	THREE6	0.805127	5.40772e-06	0.98085	1.6135	0.746792	49.187
SB	THREE7	0.965325	0.000316557	1.76641	2.70988	0.687767
SB	THREE8	0.985445	5.8638e-05	1.3153	2.55313	0.610061	46.5969
SB	THREE9	0.778852	1.13521e-05	1.51272	1.77815	0.962234	50.5155
SB	THREE10	1.14749	0.000128263				53.6424
SB	THREE11	0.652542	5.55925e-06	0.967482	1.42541	0.696899	52.7919
SB	THREE12	0.622121	8.66297e-06	1.47467	1.7306	0.865254	49.4949
SB	THREE13	0.764805	3.10312e-05	1.37775	1.75392	0.854191	48.7923
SB	THREE14	0.782806	2.84806e-05	1.14496	1.16644	1.00103	51.004
SB	THREE15	0.610857	1.69411e-05	1.27792	1.49256	0.918754	50.6122
SB	THREE16	0.834476	8.90404e-05	2.60896	4.58464	0.644233	48.6275
SB	THREE17	0.99501	2.00532e-05	1.87257	3.7136	0.553656	51.8519
SB	THREE18	0.698531	5.86007e-05	2.04897	2.16558	0.99641	49.4424
SB	THREE19	0.737303	1.92962e-05	1.01065	1.715	0.704112	55.1724
SB	THREE20	0.703657	6.17362e-06	1.53535	3.00746	0.792719	49.7487
SB	THREE21	1.21997	0.000200425	1.20531	2.50215	0.534939	48.9362
SB	THREE22	1.0149	0.000238346	1.03355	3.05781	0.361701	46.0938
SB	THREE23	0.904871	8.4433e-05	1.37276	2.43131	0.596223	50.6276
SB	THREE24	0.78466	3.49437e-05	1.59036	2.53021	0.709775	52.5292
SB	THREE25	0.934563	2.43762e-05	1.80376	2.71056	0.745849	47.7178
SB	THREE26	0.760535	8.95553e-06	1.60277	1.90723	0.846596	52.0202
SB	THREE27	0.700079	6.45092e-06	1.70713	2.03542	0.90048	49.0099
SB	THREE28	0.64788	3.65993e-06	1.3168	1.59963	0.970562	49.2823
SB	THREE29	0.811416	9.00072e-06	1.61855	1.81255	0.922912	48.8152
SB	THREE30	0.906409	4.7417e-05	1.0522	1.71013	0.629436	51.7544
CB	THREE1	0.809459	9.97459e-06	1.82632	2.71832	0.744726	47.5177
CB	THREE2	0.552652	3.88571e-06	1.8732	3.25167	0.612708	49.5575
CB	THREE3	1.34961	0.000104554	2.09	3.54165	0.610349	47.482
CB	THREE4	1.01693	0.000203002	2.148	2.08886	1.10517	44.8029
CB	THREE5	1.1116	2.98336e-05	1.99655	2.69127	0.843208	48.0851
CB	THREE6	0.808324	2.21983e-05	1.79081	2.68548	0.78839	50.7812
CB	THREE7	1.0323	0.000158046	1.91433	2.64388	0.732047	44.898
CB	THREE8	1.00109	0.000145499	1.73383	2.76658	0.635458	56.1265
CB	THREE9	0.840202	0.000174449	2.0446	3.2075	0.640168	52.766
CB	THREE10	1.13887	0.00049248	2.30745	2.32468	1.01195	49.2308
CB	THREE11	0.684719	7.15892e-05	1.84923	2.47621	0.76232	49.0741
CB	THREE12	0.625623	1.44933e-05	2.28297	2.4159	0.960906	53.6585
CB	THREE13	0.76772	9.55946e-06	2.45026	2.75651	1.01689	49.5868
CB	THREE14	0.897626	5.07969e-05	2.01135	2.76413	0.757443	50
CB	THREE15	0.647639	6.91583e-05	2.26297	2.53754	0.900424	45.4545
CB	THREE16	0.851409	4.35965e-05	2.13972	2.74744	0.790504	52.3364
CB	THREE17	0.99757	1.67763e-05	2.14742	2.34992	0.949466	51.3369
CB	THREE18	0.696796	6.97739e-06	2.28151	3.21924	0.720131	49.8039
CB	THREE19	0.737719	9.04564e-06	1.55178	3.14456	0.494568	52.6946
CB	THREE20	0.695237	7.78698e-06	2.02718	3.26964	0.647542	46.8085
CB	THREE21	1.24125	0.00031083	1.79577	3.44597	0.560969	50
CB	THREE22	1.01415	0.000379483	1.50624	3.60424	0.425264	50.8982
CB	THREE23	0.919617	2.39927e-05	2.1096	3.19349	0.667819	52.071
CB	THREE24	0.817277	0.000160412	1.59559	3.00261	0.590943	53.9773
CB	THREE25	0.817289	9.71086e-05	2.28548	3.034	0.758577	48.2353
CB	THREE26	0.814077	6.75206e-05	1.72372	2.17786	0.797851	48.1481
CB	THREE27	0.699337	1.51573e-05	2.24167	2.4733	0.911754	47.343
CB	THREE28	0.648105	5.05373e-06	1.87078	2.26617	0.884296	48.2412
CB	THREE29	0.837307	4.84679e-06	1.88831	2.69169	0.737249	50.5814
CB	THREE30	0.935724	3.46199e-05	1.62965	2.27056	0.772442	48.7097

## Sheet: C
Condition	Subject	HP	RSA	INSP	EXP	I/E	PI
SB	C001	0.656945	8.74783e-05	1.4433	2.8893	0.600408	54.1667
SB	C002	0.82125	4.12238e-05	1.65772	1.56689	1.08008	50
SB	C003	1.14462	0.000340036				47.0588
SB	C004	0.925281	1.21622e-05	1.63655	2.3849	0.724438	50.7389
SB	C005	1.0654	0.00019711	2.25671	2.63208	0.951892	45.7627
SB	C006	0.791578	2.5449e-05				48.6842
SB	C007	0.887977	0.000149284	1.05629	1.65585	0.663109	51.4286
SB	C008	0.77018	7.22143e-05	1.60262	1.93207	0.870436	53.4188
SB	C009	1.13787	0.000465738	1.69175	1.78993	1.01439	48.8095
SB	C010	0.738364	6.07914e-05	1.72681	1.66561	1.0637	47.032
SB	C011	0.921813	0.000179394				58.7755
SB	C012	1.10335	0.000245728				50.4032
SB	C013	1.19383	0.000251124				47.0833
SB	C014	0.820234	3.04475e-05	1.64765	1.88526	0.900542	46.3519
SB	C015	0.922847	3.45532e-05	1.45764	2.00309	0.766491	50.7177
SB	C016	0.66532	5.98331e-05	1.62269	1.54377	1.07067	53.2468
SB	C017	1.06298	0.000141768	1.44443	1.55578	1.01091	48.75
SB	C018	1.12872	3.65216e-05				48.5106
SB	C019	0.876078	2.05813e-05	1.10364	1.828	0.785228	46.6981
SB	C020	0.760923	1.36126e-05	1.34145	1.96327	1.20176	51.1111
SB	C021	0.997703	0.00011499	2.11568	1.92698	0.66602	47.6395
SB	C022	0.799516	3.23806e-05	1.73544	2.2524	0.789015	50.4808
SB	C023	0.782248	5.08988e-05	1.65792	2.13958	0.833572	52.7778
SB	C024	0.953688	7.64638e-05	1.61	1.80674	0.914879	50.6329
SB	C025	1.17011	7.67255e-05	0.995412	3.265	0.31922	50.4386
SB	C026	0.783102	0.000117083	1.41902	2.02879	0.726416	42.616
SB	C027	0.956438	0.000208644				55.5085
SB	C028	0.862437	3.53835e-05	1.5731	2.37924	0.727332	51.1521
SB	C029	0.893795	0.000286351	1.93352	2.48648	0.811685	43.2653
SB	C030	1.0697	8.30737e-05				50.211
SB	C031	0.661758	2.4594e-05	1.54014	1.34047	1.16902	50.5102
SB	C032	0.825426	4.63927e-06	1.80439	4.85897	0.405109	49.7268
SB	C033	1.04866	0.00010654				49.7854
SB	C034	0.965946	0.000168969	1.89957	2.59014	0.911178	48.4848
SB	C035	0.996953	0.000201539	1.83245	2.90815	0.722396	44.5378
SB	C036	0.963115	3.62554e-05				51.7647
SB	C037	1.10993	6.02508e-05				49.7738
SB	C038	0.76681	3.37945e-05				53.7255
SB	C039	1.03289	8.10755e-05				48.2353
SB	C040	0.925921	3.6719e-05	2.03821	2.10121	1.05719	50.6494
SB	C041	0.727268	2.1045e-05				52.2124
SB	C042	0.830022	1.27442e-05	1.35349	1.43552	0.969208	49.4118
CB	C001	0.652812	5.90463e-05	0.978933	1.82433	0.945901	54.7511
CB	C002	0.824516	3.93401e-05	1.28951	1.72794	0.843153	49.5536
CB	C003	1.16244	0.000287678				52.549
CB	C004	0.957906	4.96353e-05	1.70734	2.0859	0.914653	50.463
CB	C005	1.06913	0.000134076				53.9749
CB	C006	0.795871	8.45203e-05				50.6667
CB	C007	0.890578	0.000187973	1.6513	2.31207	0.736249	52.3207
CB	C008	0.741143	3.72093e-05	1.66317	2.24108	0.792969	50
CB	C009	1.2291	0.000480495				49.3827
CB	C010	0.762813	0.000265802	2.30703	2.82605	0.872211	46.8085
CB	C011	0.912329	0.000334446	2.39325	2.24617	1.11184	57.6763
CB	C012	1.14503	0.0004706	1.84431	2.63512	0.743175	49.3976
CB	C013	1.20145	0.000402488	2.33206	2.24741	1.05865	56.1475
CB	C014	0.850985	1.17558e-05				49.2462
CB	C015	0.86075	3.43505e-05	1.66815	2.49554	0.714147	48.1132
CB	C016	0.617781	3.97395e-05	1.65042	2.52232	0.812391	54.5918
CB	C017	1.04019	0.000177615	1.16739	2.84848	0.419016	58.75
CB	C018	1.09809	0.000248563	1.85274	2.39218	0.806158	48.5232
CB	C019	0.920601	5.41119e-05	1.73021	2.38486	0.839283	48.4716
CB	C020	0.735	6.33361e-05	1.48981	2.146	0.474337	49.5496
CB	C021	0.996859	0.000117539	1.32498	2.9297	0.800853	58.5153
CB	C022	0.847391	2.07362e-05	2.08254	2.53023	0.834675	51.7073
CB	C023	0.802409	0.000116691	1.92282	2.60691	0.750673	55.9633
CB	C024	1.02218	6.93295e-05	1.81939	2.39207	0.796619	51.4894
CB	C025	1.12714	3.75116e-05	1.39297	2.62309	0.54836	54.9107
CB	C026	0.886783	0.000293885	1.3397	2.86294	0.481376	56.71
CB	C027	0.959352	0.000251069	2.55451	3.11088	0.833633	49.7817
CB	C028	0.948203	0.000287053				43.8819
CB	C029	0.820519	0.000181533	1.49346	2.28792	0.737931	53.3898
CB	C030	1.10602	0.000174053	1.77208	3.69757	0.502178	54.9356
CB	C031	0.699328	8.59303e-05	1.72873	2.084	0.856726	52.0179
CB	C032	0.823927	1.25361e-05				47.9381
CB	C033	1.06059	6.7678e-05				49.1228
CB	C034	0.980029	6.83089e-05	1.52858	2.84378	0.552567	51.0823
CB	C035	0.966578	8.31477e-05	2.21355	2.54049	0.955274	47.6596
CB	C036	0.916875	8.63279e-05	1.15053	2.90912	0.402644	56.7686
CB	C037	1.12854	2.50448e-05				51.2315
CB	C038	0.745047	4.72604e-05	2.87874	2.58651	1.1858	51
CB	C039	1.05135	6.26171e-05	1.94267	2.128	0.976007	47.8431
CB	C040	0.945022	6.5944e-05	1.908	2.89739	0.687109	48.2609
CB	C041	0.714801	5.2507e-05	2.01893	1.88942	1.13726	52.8384
CB	C042	0.868019	1.58713e-05	1.62732	2.10481	0.849174	52.1569
